# Supplementary material for: Chronic exposure to inhaled vaporized cannabis high in Δ9-THC alters brain structure in adult female mice
Source: Front Neurosci. 2023 Mar 6;17:1139309. doi: 10.3389/fnins.2023.1139309 (PMC10025305; doi:10.3389/fnins.2023.1139309)
Supplement: Supplementary file 1 [file Table_1.xlsx]

## Sheet: Cannabis_Vs_Placebo_Vol_result
Non-parametric Kruskal-Wallis Test: Lower P value(0.05)indicates higher significance
Cannabis	ROI Volume in mm cube
Region of Interest(ROI)	10th cerebellar lobule	2nd cerebellar lobule	3rd cerebellar lobule	4th cerebellar lobule	5th cerebellar lobule	6th cerebellar lobule	7th cerebellar lobule	facial nucleus	8th cerebellar lobule	9th cerebellar lobule	anterior amygdaloid area	anterior commissure	accumbens core	accumbens shell	anterior hypothalamic area	ambiguus area	anterior olfactory area	anterior pretectal thalamic area	anterior thalamic area	auditory ctx	basal amygdaloid area	CA1	CA3	corpus callosum	central amygdaloid area	cerebellar nuclear area	anterior cingulate area	claustrum	central medial thalamic area	cortical amygdaloid area	cerebral peduncle	caudate putamen	crus of ansiform lobule	cuneate area	diagonal band of Broca	dentate gyrus	dorsal hippocampal commissure	dorsal medial hypothalamic area	dorsal raphe	extended amydala	external capsule	endopiriform area	entorhinal ctx	fornix	fimbria hippocampus	flocculus cerebellum	forceps minor corpus callosum	frontal association ctx	gigantocelllaris reticular area
ROI-ID	1	2	3	4	5	6	7	8	9	10	11	12	13	14	15	16	17	18	19	20	21	22	23	24	25	26	27	28	29	30	31	32	33	34	35	36	37	38	39	40	41	42	43	44	45	46	47	48	49
M1_seg_anaspace	1.2	1.94	2.3	1.27	3.67	4.51	0	0.46	0.26	0.91	0.62	0.53	0.97	1.37	1.91	0.17	5.81	1.56	1.22	3.68	2.41	9.29	4.6	4.36	1.72	1.65	2.27	0.75	0.55	3.85	5.72	17.3	9.87	0.03	0.82	4.14	0.78	0.36	0.42	1.02	4.04	1.9	13.75	0.72	1.7	2.27	0.51	3.7	6.08
M2_seg_anaspace	0.58	0.19	0.65	1.02	4.07	3.54	1.32	0.69	1.11	1.33	0.51	0.68	0.94	1.2	2.59	0.55	6.73	1.41	0.91	2.99	3.82	8.1	4.31	4.65	1.76	1.16	2.92	0.5	0.98	4.13	4.58	14.95	8.44	0.39	0.75	5.92	0.84	0.51	0.62	0.94	3.18	1.36	10.67	0.51	1.56	2.88	0.36	3	7.23
M3_seg_anaspace	1.18	1.62	2.84	1.52	4.94	3.63	1.22	0.42	1.88	2.15	0.75	0.62	1.5	1.67	2.67	0.54	6.13	1.07	0.98	3.07	2.78	7.9	2.95	4.29	1.38	1.97	3.67	0.68	0.8	3.39	5.84	17.93	11.64	0.1	1.26	4.21	0.75	0.26	0.42	1.05	4.19	1.73	12.07	0.65	1.66	4.19	0.93	2.24	5.62
M4_seg_anaspace	1.34	1.59	2.66	1.27	5.02	4.04	1.55	0.25	2.55	1.5	0.65	0.6	1.2	1.32	1.91	0.5	5.76	1.2	0.75	3.5	3.13	8.21	3.39	5.04	1.99	1.66	2.53	0.65	0.53	4.07	4.6	15.66	11.14	0.14	0.86	4	0.69	0.35	0.42	1.41	3.7	1.72	11.95	0.26	1.84	3.31	0.35	2.42	7.16
M5_seg_anaspace	0.62	1.47	2.33	0.9	3.53	4.04	0	1.38	0	0.69	0.8	0.73	1.59	1.16	2.51	0.11	7.02	1.45	1.37	3.02	3.99	8.43	3.71	4.71	2.27	1.2	2.17	0.36	0.71	4.25	5.25	15.67	9.25	0	0.58	5.55	0.89	0.15	0.86	1.15	3.72	1.54	12.65	0.33	2.44	2.6	0.44	2.53	6.37
M6_seg_anaspace	0.91	1.22	2.48	1.25	5.11	4	1.33	0.28	2.42	1.79	0.65	0.66	1.18	1.48	2.98	0.5	6.94	1.19	0.72	3.36	3.72	8.13	4.07	5.08	2.57	1.2	2.81	0.62	0.8	3.88	4.36	15.92	12.02	0.3	0.79	6.02	1.02	0.15	0.5	1.45	3.56	1.7	13	0.4	2.96	4.9	0.53	2.77	9
M7_seg_anaspace	1.08	2.02	2.92	1.95	4.21	3.9	1.29	0.46	2.66	1.3	0.86	0.65	1.3	1.91	2.35	0.43	5.61	2.09	1.15	3	3.17	7.93	3.11	4.54	1.8	1.61	2.03	0.6	0.73	3.82	5.22	16.11	10.6	0.36	0.72	4.44	0.96	0.33	0.73	1.59	3.68	1.9	10.55	0.51	2.02	4.65	0.55	2.34	6.35
M8_seg_anaspace	1.45	1.27	1.25	1.51	3.09	4.29	2.08	0.35	1.79	1.07	0.71	0.94	1.33	1.08	3.07	0.68	7	1.3	1.05	2.92	3.23	6.92	3.65	4.69	2.08	1.22	2.67	0.6	0.65	3.92	4.82	16.63	10.81	0.15	0.75	4.8	0.39	0.11	0.93	1.25	3.82	1.29	13.1	0.36	1.88	2.67	0.54	2.88	5.66
M9_seg_anaspace	2.16	2.06	3.03	0.97	5.61	4.35	2.59	0.5	1.48	1.33	0.8	0.72	1.33	1.8	2.26	0.47	6.85	1.55	1.25	3.28	2.67	8.33	3.86	4.68	1.55	2.39	2.35	0.6	0.76	3.78	7.09	17.75	10.26	0.06	0.96	4.13	0.8	0.32	0.83	1.19	3.85	1.76	12.64	0.42	2.59	5.34	0.72	2.69	4.72
M10_seg_anaspace	1.05	2.44	0.87	1.59	6.87	5.04	1.63	0.4	1.16	1.09	0.29	0.55	0.86	1.27	1.99	0.53	4.96	1.95	0.84	3.74	3.17	9.34	4.25	4.5	1.56	2.19	2.55	0.72	0.89	3.77	6.7	17.47	11.31	0.28	0.93	4.87	0.73	0.35	0.79	0.84	3.95	1.88	12.35	0.47	2.78	3.03	0.42	3.35	7.23
M11_seg_anaspace	1.38	2.2	2.64	0.84	5.95	3	1.47	0.66	2.51	1.88	1.12	0.61	1.69	1.25	2.52	0.44	6.05	1.87	1.23	3.96	3.17	8.57	3.6	4.9	1.97	1.81	3.9	0.48	0.5	3.49	5.8	17.88	11.77	0.25	0.87	3.78	0.91	0.04	0.35	1.3	4.14	1.59	12.31	0.19	1.84	5.83	0.66	2.71	7.52
M12_seg_anaspace	0.82	2.3	2.28	1.26	4.76	4.46	1.63	0.58	0.93	0.93	0.62	0.76	1.66	1.62	2.21	0.57	6.17	1.36	1.16	3.05	3.49	7.38	3.02	4.37	1.52	1.84	2.66	0.54	0.71	4.04	5.2	18.42	10.35	0.24	1.11	3.47	0.73	0.44	1.16	1.05	4.01	2.06	11.42	0.69	2.02	3.83	0.76	3.46	5.65
Average	1.1475	1.69333	2.1875	1.27917	4.73583	4.06667	1.3425	0.535833	1.5625	1.33083	0.698333	0.670833	1.29583	1.4275	2.41417	0.4575	6.2525	1.5	1.0525	3.2975	3.22917	8.21083	3.71	4.65083	1.8475	1.65833	2.71083	0.591667	0.7175	3.86583	5.43167	16.8075	10.6217	0.191667	0.866667	4.61083	0.790833	0.280833	0.669167	1.18667	3.82	1.7025	12.205	0.459167	2.1075	3.79167	0.564167	2.84083	6.54917
StdDev	0.425294	0.618904	0.809367	0.324554	1.09023	0.528141	0.735331	0.298495	0.898323	0.435628	0.201487	0.109831	0.280242	0.267212	0.38434	0.162656	0.659892	0.321191	0.211751	0.349262	0.471235	0.68634	0.533223	0.258015	0.345494	0.408341	0.566576	0.109115	0.144419	0.248467	0.842904	1.12601	1.06601	0.130023	0.182325	0.836241	0.161721	0.141258	0.253824	0.222847	0.280065	0.227281	0.955087	0.166976	0.466966	1.17992	0.174328	0.461036	1.14215
Median	1.13	1.78	2.405	1.265	4.85	4.04	1.4	0.46	1.635	1.315	0.68	0.655	1.315	1.345	2.43	0.5	6.15	1.43	1.1	3.175	3.17	8.17	3.68	4.665	1.78	1.655	2.605	0.6	0.72	3.865	5.235	16.965	10.705	0.195	0.84	4.325	0.79	0.325	0.675	1.17	3.835	1.725	12.33	0.445	1.95	3.57	0.535	2.74	6.36
Min	0.58	0.19	0.65	0.84	3.09	3	0	0.25	0	0.69	0.29	0.53	0.86	1.08	1.91	0.11	4.96	1.07	0.72	2.92	2.41	6.92	2.95	4.29	1.38	1.16	2.03	0.36	0.5	3.39	4.36	14.95	8.44	0	0.58	3.47	0.39	0.04	0.35	0.84	3.18	1.29	10.55	0.19	1.56	2.27	0.35	2.24	4.72
Max	2.16	2.44	3.03	1.95	6.87	5.04	2.59	1.38	2.66	2.15	1.12	0.94	1.69	1.91	3.07	0.68	7.02	2.09	1.37	3.96	3.99	9.34	4.6	5.08	2.57	2.39	3.9	0.75	0.98	4.25	7.09	18.42	12.02	0.39	1.26	6.02	1.02	0.51	1.16	1.59	4.19	2.06	13.75	0.72	2.96	5.83	0.93	3.7	9
Placebo	ROI Volume in mm cube
Region of Interest(ROI)	10th cerebellar lobule	2nd cerebellar lobule	3rd cerebellar lobule	4th cerebellar lobule	5th cerebellar lobule	6th cerebellar lobule	7th cerebellar lobule	facial nucleus	8th cerebellar lobule	9th cerebellar lobule	anterior amygdaloid area	anterior commissure	accumbens core	accumbens shell	anterior hypothalamic area	ambiguus area	anterior olfactory area	anterior pretectal thalamic area	anterior thalamic area	auditory ctx	basal amygdaloid area	CA1	CA3	corpus callosum	central amygdaloid area	cerebellar nuclear area	anterior cingulate area	claustrum	central medial thalamic area	cortical amygdaloid area	cerebral peduncle	caudate putamen	crus of ansiform lobule	cuneate area	diagonal band of Broca	dentate gyrus	dorsal hippocampal commissure	dorsal medial hypothalamic area	dorsal raphe	extended amydala	external capsule	endopiriform area	entorhinal ctx	fornix	fimbria hippocampus	flocculus cerebellum	forceps minor corpus callosum	frontal association ctx	gigantocelllaris reticular area
ROI-ID	1	2	3	4	5	6	7	8	9	10	11	12	13	14	15	16	17	18	19	20	21	22	23	24	25	26	27	28	29	30	31	32	33	34	35	36	37	38	39	40	41	42	43	44	45	46	47	48	49
M13_seg_anaspace	0.83	1.8	1.29	0.9	3.38	5.62	2.1	0.6	1.8	1.52	0.6	1.14	1.56	2.23	2.21	0.43	7.63	1.36	1.3	4.26	3.5	9.08	3.46	6.02	2.15	1.29	3.07	0.8	0.64	4.55	4.57	18.54	12.33	0.37	0.96	5.99	1.05	0.35	0.25	1.51	4.01	2.15	13.69	0.3	3.68	4.43	0.48	3.47	7
M14_seg_anaspace	0	1.15	2.37	1.55	0	0	0	0.72	0	0	1.19	1.16	2.19	2.41	2.46	0	12.21	1.92	1.56	4.4	3.23	10.48	5.92	5.74	1.99	0.47	3.93	1.63	0.44	4.78	3.64	21.55	2.34	0	1.59	5.33	0.9	0.24	0.47	2.24	4.58	2.16	14.05	0.46	2.7	1.59	1.54	6.49	1.01
M15_seg_anaspace	0	4.15	1.79	0.71	1.32	0	0	0.73	0	0	0.73	1.15	1.81	3.05	2.39	0	13.59	1.48	1.08	3.07	2.24	7.79	4.35	6.35	1.56	0.86	5.62	1.26	0.33	3.81	4.67	23.8	3.2	0	1.3	4.91	0.75	0.25	0.35	1.5	4.43	2.12	11.16	0.33	2.42	1.51	1.67	7.9	1.23
M16_seg_anaspace	0.72	1.91	2.73	1.04	4.13	4.35	1.51	0.83	2.21	1.65	0.89	0.75	1.29	1.33	2.73	0.4	6.96	1.38	0.61	3.25	3.28	7.57	3.41	5.37	2.24	0.94	3.23	0.71	0.54	4.91	4.44	16.24	12.53	0.36	0.79	5.72	0.57	0.35	0.68	1.34	3.35	1.56	12.5	0.24	3.05	4.83	0.47	3.78	8.53
M17_seg_anaspace	0	1.34	2.82	0.69	1.09	0	0	0.84	0	0	1.18	0.91	1.84	2.84	3.06	0	12.32	1.56	1.74	3.5	2.15	8.79	5.11	6.52	1.54	0.66	4.43	0.96	0.8	2.82	4.32	22.77	3.29	0	1.56	5.16	0.64	0.1	0.5	1.3	4.03	2.26	10.37	0.55	2.1	1.63	1.26	6.41	0.14
M18_seg_anaspace	0.64	1.58	2.2	1.36	4.51	5.2	1.85	0.4	1.65	1.23	0.78	0.68	1.36	2.12	2.88	0.3	7	1.62	1.23	3.64	3.25	7.74	3.31	5.33	2.38	1.26	2.62	0.51	0.54	4.82	4.57	16.69	12.96	0.26	1.01	5.76	1.19	0.43	0.96	1.48	3.97	1.84	12.79	0.32	3.11	4.71	0.46	2.78	7.63
M19_seg_anaspace	0.98	1.84	1.8	0.97	4.67	4.71	1.67	0.28	1.54	0.6	0.28	1.02	1.83	1.84	2.56	0.62	6.26	2.21	1.47	3.81	3.56	9.99	4.75	5.62	2.1	0.98	2.99	0.65	0.73	4.26	4.98	18.38	14.89	0.53	1.2	5.58	1.25	0.54	0.47	1.32	4.07	2.1	15.97	0.33	3.32	3.28	0.64	3.38	7.97
M20_seg_anaspace	0.78	1.22	1.26	1.33	4.91	5.87	2.89	0.6	2.08	2.12	0.83	1.05	2.24	1.9	3.41	1.01	7.25	1.12	1.66	4.57	3.34	8.86	4.18	4.24	1.72	1.04	3.16	0.8	0.66	3.85	4.04	18.88	14.52	0.55	0.82	3.74	1.23	0.3	1.07	1.43	4.03	2.2	13.87	0.33	3.23	5.63	0.44	3.35	8.19
M21_seg_anaspace	0.65	1.72	2.6	1.22	3.64	4.75	2.8	1.2	1.45	1.62	0.47	0.76	1.26	1.41	2.35	0.15	7.42	0.8	1.15	4.37	3.14	8.01	3.36	5.38	2.01	1.61	2.63	0.47	0.61	4.64	5.38	16.35	12.33	0.14	0.93	4.93	0.76	0.37	0.57	1.07	3.86	1.87	14.16	0.3	3.67	2.82	0.51	3.74	6.23
M22_seg_anaspace	1.14	0.57	1.52	1.26	5.55	4.47	1.3	0.75	2.42	1.81	0.9	0.58	1.22	1.3	2.56	0.48	6.17	1.52	1.56	4.07	2.92	9.3	4.22	4.54	2.03	1.47	2.55	0.72	0.47	4.25	5.07	16.82	11.32	0.43	0.97	4.43	1.02	0.22	1.02	1.47	4.22	2.06	13.28	0.51	2.56	4.22	0.6	3.75	7.89
M23_seg_anaspace	0.72	1.7	1.14	1.52	5.62	5.56	2.19	0.24	1.4	1.09	0.72	0.48	0.8	1.26	2.2	0.54	5.44	1.59	1.69	4.39	3.78	9.52	4.04	5.16	1.26	1.63	2.03	0.6	0.57	3.74	5.81	19.92	10.51	0.32	0.83	4.53	1.02	0.12	0.54	1.12	4.06	2.02	12.31	0.46	2.87	3.52	0.43	3.07	7.41
M24_seg_anaspace	1.19	1.52	1.67	1.69	2.82	5.05	1.74	0.26	1.51	1.55	0.71	0.62	0.97	1.12	2.21	0.42	5.07	1.41	1.48	2.78	3.86	8.29	3.02	5.26	1.59	1.66	2.34	0.71	0.91	3.05	5.84	18.04	10.3	0.36	0.6	4.82	0.61	0.25	0.9	1.02	4.19	1.74	11.68	0.29	2.99	3.92	0.36	2.71	6.15
Average	0.6375	1.70833	1.9325	1.18667	3.47	3.79833	1.50417	0.620833	1.33833	1.09917	0.773333	0.858333	1.53083	1.90083	2.585	0.3625	8.11	1.4975	1.3775	3.8425	3.1875	8.785	4.09417	5.46083	1.88083	1.15583	3.21667	0.818333	0.603333	4.12333	4.7775	18.9983	10.0433	0.276667	1.04667	5.075	0.915833	0.293333	0.648333	1.4	4.06667	2.00667	12.9858	0.368333	2.975	3.5075	0.738333	4.23583	5.78167
StdDev	0.4227	0.856099	0.595607	0.327257	1.82824	2.33587	1.02056	0.2871	0.866024	0.76237	0.260431	0.243379	0.457969	0.644564	0.375851	0.299002	2.89391	0.354686	0.323563	0.593926	0.533021	0.935516	0.856276	0.662604	0.339048	0.393988	1.00701	0.330312	0.160019	0.686868	0.670361	2.53812	4.49618	0.198967	0.307256	0.650755	0.246151	0.124779	0.274453	0.315018	0.302394	0.210468	1.51936	0.099346	0.478701	1.3799	0.467796	1.70119	3.10119
Median	0.72	1.64	1.795	1.24	3.885	4.73	1.705	0.66	1.525	1.375	0.755	0.835	1.46	1.87	2.51	0.41	7.125	1.5	1.475	3.94	3.265	8.825	4.11	5.375	2	1.15	3.03	0.715	0.59	4.255	4.62	18.46	11.825	0.34	0.965	5.045	0.96	0.275	0.555	1.385	4.045	2.08	13.035	0.33	3.02	3.72	0.495	3.605	7.205
Min	0	0.57	1.14	0.69	0	0	0	0.24	0	0	0.28	0.48	0.8	1.12	2.2	0	5.07	0.8	0.61	2.78	2.15	7.57	3.02	4.24	1.26	0.47	2.03	0.47	0.33	2.82	3.64	16.24	2.34	0	0.6	3.74	0.57	0.1	0.25	1.02	3.35	1.56	10.37	0.24	2.1	1.51	0.36	2.71	0.14
Max	1.19	4.15	2.82	1.69	5.62	5.87	2.89	1.2	2.42	2.12	1.19	1.16	2.24	3.05	3.41	1.01	13.59	2.21	1.74	4.57	3.86	10.48	5.92	6.52	2.38	1.66	5.62	1.63	0.91	4.91	5.84	23.8	14.89	0.55	1.59	5.99	1.25	0.54	1.07	2.24	4.58	2.26	15.97	0.55	3.68	5.63	1.67	7.9	8.53
KW p Value	0.015203	0.37074	0.298698	0.643807	0.083265	0.099435	0.296482	0.298277	0.524379	0.750517	0.370428	0.052943	0.193737	0.056747	0.401787	0.132736	0.037584	0.707272	0.009329	0.020866	0.75057	0.204024	0.340674	0.002431	0.583115	0.011022	0.148738	0.034535	0.099361	0.184018	0.06049	0.011074	0.298592	0.246666	0.082929	0.119033	0.235972	1	1	0.056585	0.028138	0.005089	0.157123	0.124703	0.000808	0.729034	0.794881	0.002669	0.563618
effect size: Omega sq	0.215127	0.008657	0.003485	0.034197	0.087452	0.074932	0.003919	0.003567	0.025878	0.03909	0.008612	0.12023	0.030051	0.115138	0.012931	0.055027	0.145702	0.037357	0.253624	0.19053	0.039092	0.026748	0.004011	0.36245	0.030399	0.240404	0.047367	0.152068	0.074983	0.033366	0.110471	0.24003	0.003506	0.014911	0.087739	0.062461	0.017634	0.043478	0.043478	0.115346	0.167597	0.302207	0.043718	0.059274	0.454117	0.03827	0.040545	0.354797	0.028997
[truncated: 91 more columns]

## Sheet: Table
	Voxel Based Morphometry (mm3)
		Placebo				Cannabis
	Brain Area	Med	Min	Max		Med	Min	Max	P-Val	Ω Sq
	primary somatosensory ctx	21.695	19.12	27.09	>	18.08	16.81	19.73	8.6e-05	0.645782
	visual 1 ctx	15.955	14.11	17.95	>	12.99	10.91	14.77	0.000344	0.526373
	fimbria hippocampus	3.02	2.1	3.68	>	1.95	1.56	2.96	0.000808	0.454117
	rostral piriform ctx	9.125	6.67	10.81	>	6.99	5.99	7.77	0.001496	0.402602
	retrosplenial rostral ctx	5.225	4.78	6.28	>	4.225	3.38	5.43	0.001806	0.38699
	corpus callosum	5.375	4.24	6.52	>	4.665	4.29	5.08	0.002431	0.36245
	frontal association ctx	3.605	2.71	7.9	>	2.74	2.24	3.7	0.002669	0.354797
	secondary motor ctx	7.15	5.37	9.84	>	5.755	5.11	6.59	0.003228	0.339204
	secondary somaotsensory ctx	5.39	4.71	7.35	>	4.89	4.06	5.51	0.003877	0.324269
	primary motor ctx	6.565	4.83	8.49	>	5.18	4.47	5.76	0.00466	0.309326
	posterior thalamic area	1.51	1.23	1.62	<	1.705	1.38	2.24	0.00466	0.309326
	endopiriform area	2.08	1.56	2.26	>	1.725	1.29	2.06	0.005089	0.302207
	medial preoptic area	1.355	0.73	1.77	>	1.045	0.61	1.62	0.005573	0.294863
	temporal ctx	1.785	1.01	2.39	>	1.31	0.82	1.81	0.006609	0.281145
	periaqueductal gray	6.145	4.07	6.85	>	4.985	3.42	5.73	0.006645	0.280715
	orbital ctx	5.91	4.15	13.19	>	4.325	3.18	5.79	0.007247	0.273759
	vestibular area	1.825	0.5	2.49	<	2.195	1.87	3.99	0.008601	0.260083
	anterior thalamic area	1.475	0.61	1.74	>	1.1	0.72	1.37	0.009329	0.253624
	paraventricular hypothalamus	0.29	0.14	0.44	>	0.2	0.14	0.3	0.009899	0.248909
	cerebellar nuclear area	1.15	0.47	1.66	<	1.655	1.16	2.39	0.011022	0.240404
	caudate putamen	18.46	16.24	23.8	>	16.965	14.95	18.42	0.011074	0.24003
	insular caudal ctx	2.52	2.28	3.52	>	2.29	1.79	2.95	0.014012	0.221509
	10th cerebellar lobule	0.72	0	1.19	<	1.13	0.58	2.16	0.015203	0.215127
	insular rostral ctx	5.185	3.77	6.53	>	4.285	3.6	5.11	0.019347	0.196373
	ventral pallidum	2.27	1.54	3.82	>	1.965	1.29	2.45	0.02081	0.190736
	auditory ctx	3.94	2.78	4.57	>	3.175	2.92	3.96	0.020866	0.19053
	caudal piriform ctx	5.84	4.51	6.63	>	5.535	4.36	6.22	0.024251	0.178962
	parvicellular reticular area	1.17	0.64	1.97	<	1.67	0.86	2.42	0.024343	0.178669
	reuniens thalamic area	0.595	0.42	0.8	>	0.49	0.32	0.65	0.025872	0.174006
	external capsule	4.045	3.35	4.58	>	3.835	3.18	4.19	0.028138	0.167597
	claustrum	0.715	0.47	1.63	>	0.6	0.36	0.75	0.034535	0.152068
	anterior olfactory area	7.125	5.07	13.59	>	6.15	4.96	7.02	0.037584	0.145702
	anterior commissure	0.835	0.48	1.16		0.655	0.53	0.94	0.052943	0.12023
	extended amydala	1.385	1.02	2.24		1.17	0.84	1.59	0.056585	0.115346
	accumbens shell	1.87	1.12	3.05		1.345	1.08	1.91	0.056747	0.115138
	cerebral peduncle	4.62	3.64	5.84		5.235	4.36	7.09	0.06049	0.110471
	medial lemniscus	0.38	0.19	0.65		0.28	0.18	0.46	0.068421	0.101528
	lateral caudal hypothalamic area	1.175	0.78	1.76		1.05	0.3	1.29	0.07754	0.092533
	locus ceruleus	0.11	0	0.26		0.145	0.07	0.3	0.081924	0.088608
	diagonal band of Broca	0.965	0.6	1.59		0.84	0.58	1.26	0.082929	0.087739
	pontine area	2.605	1.79	4.39		2.3	1.67	3.13	0.08313	0.087567
	5th cerebellar lobule	3.885	0	5.62		4.85	3.09	6.87	0.083265	0.087452
	globus pallidus	3.51	2.64	4.58		3.13	2.35	3.63	0.088395	0.083211
	central medial thalamic area	0.59	0.33	0.91		0.72	0.5	0.98	0.099361	0.074983
	6th cerebellar lobule	4.73	0	5.87		4.04	3	5.04	0.099435	0.074932
	glomerular layer	7.78	6.28	13.3		7.08	6.19	8.13	0.105817	0.070593
	subiculum	7	6.22	8.43		6.615	5.33	7.53	0.105893	0.070543
	stria terminalis	0.37	0.15	0.61		0.24	0.08	0.55	0.11831	0.062879
	medial dorsal thalamic area	0.76	0.46	0.91		0.65	0.39	0.83	0.118471	0.062786
	dentate gyrus	5.045	3.74	5.99		4.325	3.47	6.02	0.119033	0.062461
	fornix	0.33	0.24	0.55		0.445	0.19	0.72	0.124703	0.059274
	pedunculopontine tegmental area	2.11	1.16	2.48		1.765	1.25	2.66	0.125775	0.05869
	ambiguus area	0.41	0	1.01		0.5	0.11	0.68	0.132736	0.055027
	posterior hypothalamic area	0.385	0.24	0.53		0.3	0.17	0.55	0.14009	0.051384
	tenia tecta ctx	1.135	0.66	2.51		1	0.53	1.61	0.140523	0.051176
	anterior cingulate area	3.03	2.03	5.62		2.605	2.03	3.9	0.148738	0.047367
	entorhinal ctx	13.035	10.37	15.97		12.33	10.55	13.75	0.157123	0.043718
	medial amygdaloid area	1.285	0.78	1.7		1.46	1.19	2.05	0.17429	0.036896
	granular cell layer	5.32	4.54	8.55		4.985	4.29	6.56	0.17476	0.036721
	cortical amygdaloid area	4.255	2.82	4.91		3.865	3.39	4.25	0.184018	0.033366
	prepositus area	0.485	0	0.76		0.54	0.43	0.83	0.193252	0.030212
	accumbens core	1.46	0.8	2.24		1.315	0.86	1.69	0.193737	0.030051
	CA1	8.825	7.57	10.48		8.17	6.92	9.34	0.204024	0.026748
	decussation superior cerebellar peduncle	0.1	0	0.17		0.065	0	0.15	0.21279	0.024086
	intermediate reticular area	1.93	0.39	3.03		2.625	1.43	2.91	0.214294	0.023642
	lateral reticular area	0.99	0	1.36		0.8	0	1.04	0.222916	0.021168
	inferior colliculus	5.135	3.02	7.16		5.585	3.16	7.1	0.225346	0.020492
	dorsal hippocampal commissure	0.96	0.57	1.25		0.79	0.39	1.02	0.235972	0.017634
	interpeduncular area	0.625	0.17	1.2		0.51	0.24	0.82	0.236482	0.0175
	cuneate area	0.34	0	0.55		0.195	0	0.39	0.246666	0.014911
	habenular area	0.54	0.18	0.61		0.475	0.18	0.76	0.24708	0.014809
	reticular thalamic area	2.325	1.73	3.03		2.29	1.51	2.56	0.247904	0.014605
	olfactory tubercles	2.205	1.43	5.05		1.965	1.48	2.99	0.24811	0.014555
	ventral thalamic area	5.285	4.32	7.09		5.205	3.74	5.79	0.24811	0.014555
	parietal ctx	1.06	0.68	1.47		1.02	0.15	1.51	0.259925	0.011731
	pontine reticular nucleus oral	5.665	3.47	7.84		5.04	2.89	6.05	0.272656	0.008861
	pituitary	0.965	0.57	1.84		0.88	0.44	1.34	0.285267	0.00618
	7th cerebellar lobule	1.705	0	2.89		1.4	0	2.59	0.296482	0.003919
	facial nucleus	0.66	0.24	1.2		0.46	0.25	1.38	0.298277	0.003567
	crus of ansiform lobule	11.825	2.34	14.89		10.705	8.44	12.02	0.298592	0.003506
	3rd cerebellar lobule	1.795	1.14	2.82		2.405	0.65	3.03	0.298698	0.003485
	lateral preoptic area	1.155	0.65	1.51		1.295	0.87	1.97	0.326138	0.001561
	CA3	4.11	3.02	5.92		3.68	2.95	4.6	0.340674	0.004011
	solitary tract area	1.24	0	1.55		1.27	0.61	1.83	0.370011	0.008551
	anterior amygdaloid area	0.755	0.28	1.19		0.68	0.29	1.12	0.370428	0.008612
	2nd cerebellar lobule	1.64	0.57	4.15		1.78	0.19	2.44	0.37074	0.008657
	stria medullaris	0.29	0.18	0.37		0.26	0.19	0.4	0.385026	0.010685
	lateral dorsal thalamic area	0.9	0.61	1.15		0.805	0.37	1.27	0.401581	0.012905
	anterior hypothalamic area	2.51	2.2	3.41		2.43	1.91	3.07	0.401787	0.012931
	medial septal area	0.35	0.14	0.53		0.265	0.14	0.46	0.41791	0.014967
	ventral tegmental area	0.55	0.37	1.01		0.595	0.37	0.78	0.435231	0.017027
	retrosplenial caudal ctx	2.595	2.13	3.54		2.46	2.16	3.17	0.435331	0.017039
	medial mammillary area	0.8	0.6	1.5		0.79	0.46	1.04	0.470003	0.020805
	prelimbic ctx	1.71	1.19	3.23		1.68	1.25	2.35	0.470003	0.020805
	infralimbic ctx	0.575	0.1	0.86		0.585	0.28	0.9	0.4701	0.020814
	lemniscal area	0.67	0.28	1.12		0.745	0.37	1	0.470197	0.020824
	lateral posterior thalamic area	0.635	0.19	0.94		0.55	0.25	0.84	0.505794	0.024248
	medullary reticular ventral area	0.81	0	1.44		0.88	0	1.51	0.523562	0.025808
	8th cerebellar lobule	1.525	0	2.42		1.635	0	2.66	0.524379	0.025878
	mesencephalic reticular formation	7.195	4.97	10.66		7.365	5.41	11.93	0.525373	0.025962
	substantia nigra	0.87	0.5	1.18		0.795	0.42	1.16	0.543932	0.027484
	reticulotegmental nucleus	1.07	0.64	1.56		1.13	0.78	1.47	0.544107	0.027498
	gigantocelllaris reticular area	7.205	0.14	8.53		6.36	4.72	9	0.563618	0.028997
	lateral rostral hypothalamic area	2.44	1.9	3.67		2.56	1.8	3.27	0.563703	0.029004
	central amygdaloid area	2	1.26	2.38		1.78	1.38	2.57	0.583115	0.030399
	lateral paragigantocellular area	1.77	0.03	2.26		1.585	1.26	2.09	0.603174	0.031745
	simple lobule cerebellum	3.29	2.19	4.72		3.595	2.13	4.33	0.603332	0.031755
	medial geniculate	1.06	0.65	1.54		1.04	0.71	1.67	0.622544	0.032958
	internal capsule	2.665	2.09	3.36		2.595	1.79	3.14	0.623076	0.03299
	4th cerebellar lobule	1.24	0.69	1.69		1.265	0.84	1.95	0.643807	0.034197
	lateral amygdaloid area	0.685	0.43	1.15		0.825	0.24	1.04	0.664113	0.035292
	zona incerta	1.07	0.65	1.87		0.93	0.71	1.26	0.664732	0.035324
	bed nucleus stria terminalis	1.135	0.66	1.4		1.105	0.6	1.45	0.685847	0.036376
	anterior pretectal thalamic area	1.5	0.8	2.21		1.43	1.07	2.09	0.707272	0.037357
	lateral geniculate	0.985	0.79	1.48		0.975	0.69	1.23	0.728638	0.038254
	flocculus cerebellum	3.72	1.51	5.63		3.57	2.27	5.83	0.729034	0.03827
	9th cerebellar lobule	1.375	0	2.12		1.315	0.69	2.15	0.750517	0.03909
	basal amygdaloid area	3.265	2.15	3.86		3.17	2.41	3.99	0.75057	0.039092
	parafascicular thalamic area	0.625	0.37	1.22		0.675	0.29	1.04	0.750779	0.0391
	paraventricular thalamic area	0.44	0.33	0.78		0.45	0.18	0.64	0.771668	0.039823
	paramedian lobule	2.135	0	3.53		2.01	1.08	2.63	0.772638	0.039855
	forceps minor corpus callosum	0.495	0.36	1.67		0.535	0.35	0.93	0.794881	0.040545
	principal sensory nucleus trigeminal	2.64	1.7	3.79		2.47	1.83	3.53	0.794925	0.040546
	lateral septal area	2.215	1.4	3.23		2.215	1.41	3.65	0.794969	0.040547
	medullary reticular dorsal area	0.54	0	1.9		0.575	0	1.25	0.816537	0.041142
	spinal trigeminal nuclear area	2.7	0.87	4.55		2.87	2.13	3.53	0.862461	0.042176
	median raphe area	1.665	1.19	2.26		1.675	0.83	2.46	0.86249	0.042176
	optic tract	0.23	0.1	0.4		0.23	0.1	0.33	0.884985	0.04257
	ventral medial hypothalamic area	0.66	0.43	1		0.76	0.37	0.89	0.908013	0.042899
	superior colliculus	5.89	4.43	7.68		5.98	4.07	9.11	0.908073	0.0429
	pyramidal tracts	1.215	0.5	1.37		1.235	0.91	1.37	0.953869	0.043333
	pontine reticular nucleus caudal	5.335	3.38	7.02		5.4	3.67	7.57	0.95396	0.043334
	transverse fibers pons	0.26	0.03	0.43		0.255	0.08	0.37	0.976864	0.043442
	dorsal medial hypothalamic area	0.275	0.1	0.54		0.325	0.04	0.51	1	0.043478
	dorsal raphe	0.555	0.25	1.07		0.675	0.35	1.16	1	0.043478
	lateral lemniscus	0.52	0.28	1.08		0.505	0.25	0.64	1	0.043478
	parabrachial area	0.785	0.4	1.44		0.665	0.46	1.36	1	0.043478
	olivary complex	0	0	0		0	0	0	NaN	NaN
	olivary area	0	0	0		0	0	0	NaN	NaN
