# Supplementary material for: Chronic exposure to inhaled vaporized cannabis high in Δ9-THC alters brain structure in adult female mice
Source: Front Neurosci. 2023 Mar 6;17:1139309. doi: 10.3389/fnins.2023.1139309 (PMC10025305; doi:10.3389/fnins.2023.1139309)
Supplement: Supplementary file 2 [file Table_2.xlsx]

## Sheet: Sheet1
	Apparent Diffusion Coefficient
		Placebo				Cannabis
	Brain Area	Med	Min	Max		Med	Min	Max	P-Val	Ω Sq
	accumbens shell	1.09	0.95	1.12	<	1.27	1.12	1.41	0.000138273	0.70176
	endopiriform area	1.145	1.06	1.23	<	1.32	1.2	1.47	0.000188034	0.670739
	accumbens core	1.09	0.94	1.18	<	1.27	1.11	1.37	0.000282063	0.630065
	medial septum	1.175	1.01	1.33	<	1.38	1.21	1.58	0.000484677	0.576223
	secondary motor ctx	2.23	1.68	2.76	>	1.8	1.43	2.04	0.000634604	0.549619
	ventral pallidum	1.175	1.07	1.26	<	1.31	1.15	1.46	0.000701808	0.539719
	parafascicular thalamus	1.235	1.11	1.27	<	1.29	1.11	1.53	0.00164427	0.456792
	globus pallidus	1.19	1.07	1.24	<	1.26	1.14	1.36	0.00167344	0.455095
	primary motor ctx	1.93	1.6	2.64	>	1.65	1.35	1.99	0.00243808	0.418946
	retrosplenial rostral ctx	2.345	2.11	2.71	>	1.95	1.59	2.4	0.00243808	0.418946
	parietal ctx	2.345	1.99	2.77	>	1.98	1.57	2.37	0.00245403	0.418322
	frontal association ctx	1.855	1.32	2.58	>	1.61	1.34	1.83	0.00381856	0.376279
	anterior commissure	1.18	1.02	1.32	<	1.31	1.23	1.42	0.00476927	0.355321
	rostral piriform ctx	1.28	1.13	1.56	<	1.42	1.31	2.08	0.00538067	0.344004
	claustrum	1.19	1.06	1.34	<	1.32	1.17	1.42	0.00665298	0.324186
	ventral thalamus	1.255	1.17	1.29	<	1.31	1.18	1.46	0.00892753	0.296939
	primary somatosensory ctx	1.795	1.46	2.02	>	1.57	1.3	1.83	0.0111379	0.276615
	tenia tecta ctx	1.39	1.16	1.65	<	1.63	1.46	2.15	0.013685	0.257834
	lateral preoptic area	1.23	1.06	1.46	<	1.39	1.18	1.63	0.0149918	0.249564
	anterior cingulate ctx	1.865	1.57	2.42	>	1.62	1.31	2.01	0.0200963	0.223191
	gigantocelllaris reticular area	1.68	1.4	2.31	>	1.35	1.14	1.92	0.0220173	0.21504
	diagonal band of Broca	1.24	1.08	1.58	<	1.43	1.2	2.13	0.0240056	0.207352
	extended amydala	1.215	1.1	1.36	<	1.3	1.16	1.41	0.0240516	0.207182
	prelimbic ctx	1.77	1.38	2.66	>	1.6	1.24	1.76	0.0241896	0.206675
	bed nucleus stria terminalis	1.3	1.07	1.41	<	1.39	1.23	1.52	0.0262009	0.199602
	intermediate reticular area	1.58	1.35	1.91	>	1.37	1.13	1.75	0.0288306	0.191168
	insular rostral ctx	1.22	1.08	1.53	<	1.34	1.16	1.76	0.034523	0.17539
	medial mammillary area	1.63	1.4	1.9	>	1.49	1.17	1.84	0.0377091	0.167715
	corpus callosum	1.82	1.71	2.01	>	1.68	1.49	2.29	0.0404835	0.161571
	reticulotegmental nucleus	1.61	1.41	1.74	>	1.39	1.18	1.79	0.040877	0.160736
	10th cerebellar lobule	1.325	1.08	1.9	<	1.67	1.19	2	0.0409426	0.160597
	ventral medullary reticulum	1.8	1.34	3.1	>	1.44	0	1.97	0.0409426	0.160597
	caudate putamen	1.27	1.15	1.33	<	1.34	1.22	1.43	0.0442741	0.15386
	infralimbic ctx	1.245	1.07	1.63	<	1.41	1.17	1.54	0.0482785	0.146441
	reuniens thalamic area	1.23	1.2	1.38		1.35	1.08	1.56	0.0518857	0.140298
	zona incerta	1.295	1.27	1.44		1.4	1.2	1.46	0.0522695	0.139672
	anterior olfactory area	1.285	1.12	1.63		1.41	1.28	1.53	0.0527306	0.138925
	7th cerebellar lobule	1.185	1.1	1.36		1.1	1.01	1.32	0.056619	0.132895
	insular caudal ctx	1.235	1.14	1.55		1.41	1.16	1.69	0.0570226	0.132295
	pontine reticular nucleus caudal	1.62	1.41	1.79		1.38	1.19	1.81	0.0668545	0.118929
	8th cerebellar lobule	1.145	1.06	1.3		1.09	1	1.2	0.0721782	0.112548
	medial geniculate	1.265	1.16	1.33		1.32	1.2	1.53	0.0772671	0.106908
	5th cerebellar lobule	1.305	1.18	1.5		1.24	1.12	1.55	0.0779447	0.106187
	parvicellular reticular area	1.665	1.36	1.88		1.44	1.18	1.94	0.0781384	0.105982
	central medial thalamic area	1.215	1.12	1.28		1.26	1.14	1.46	0.0832737	0.100747
	median raphe area	1.42	1.33	1.51		1.51	1.17	1.64	0.0833746	0.100647
	prepositus area	1.65	1.32	2.06		1.42	1.24	1.56	0.0842828	0.0997591
	lateral reticular area	2.46	0	3.33		2.93	1.56	3.73	0.0910224	0.0934774
	medullary reticular dorsal area	1.885	1.33	2.33		1.57	0	1.81	0.0977429	0.0877007
	cuneate area	1.38	1.21	1.55		1.52	0	1.79	0.104864	0.082038
	paraventricular hypothalamic area	1.255	1.15	2.03		1.56	1.45	2.47	0.105203	0.0817789
	lateral rostral hypothalamic area	1.305	1.22	1.57		1.37	1.18	1.58	0.112985	0.0760758
	lateral caudal hypothalamic area	1.45	1.3	1.65		1.34	1.25	1.57	0.120368	0.0710552
	auditory ctx	1.4	1.3	1.5		1.45	1.26	1.88	0.128907	0.0656596
	parabrachial area	1.37	1.26	1.44		1.34	1.1	1.46	0.138301	0.0601686
	ventral medial hypothalamic area	1.75	1.49	1.91		1.66	1.2	2.02	0.148465	0.054683
	anterior thalamic area	1.485	1.18	1.8		1.6	1.33	2	0.148597	0.0546146
	inferior colliculus	1.545	1.38	1.7		1.46	1.29	2.03	0.158619	0.0496136
	vestibular area	1.51	1.29	1.71		1.43	1.22	1.61	0.169013	0.0447958
	secondary somaotsensory ctx	1.27	1.19	1.43		1.38	1.18	1.57	0.16929	0.0446719
	olfactory tubercles	1.29	1.05	1.98		1.51	1.25	2.01	0.169429	0.04461
	posterior thalamic area	1.235	1.1	1.32		1.26	1.14	1.52	0.178643	0.0406275
	lateral lemniscus	1.855	1.57	2.3		1.72	1.53	2.24	0.180491	0.0398575
	pedunculopontine tegmental area	1.41	1.24	1.63		1.36	1.13	1.47	0.203495	0.0309809
	CA3	1.735	1.53	2.18		1.99	1.53	2.81	0.204675	0.0305579
	ambiguus area	2.795	1.37	3.74		1.99	1.5	3.19	0.204969	0.0304529
	anterior amygdaloid area	1.39	1.24	1.83		1.45	1.25	1.75	0.216034	0.026628
	reticular thalamic area	1.33	1.24	1.52		1.38	1.28	1.53	0.216635	0.0264271
	principal sensory nucleus trigeminal	1.635	1.43	2.06		1.49	1.4	2	0.217384	0.0261775
	medial lemniscus	1.645	1.42	2.07		1.47	1.24	2.9	0.230811	0.0218713
	lateral septal area	1.605	1.36	2.49		1.7	1.46	2.14	0.245125	0.0176033
	visual 1 ctx	2.005	1.68	2.17		1.88	1.46	2.61	0.259875	0.013514
	basal amygdaloid area	1.36	1.26	1.46		1.31	1.16	1.48	0.2735	0.00998537
	pontine reticular nucleus oral	1.59	1.35	1.95		1.48	1.29	2.13	0.274439	0.00975035
	posterior hypothalamic area	1.38	1.23	1.51		1.44	1.12	1.85	0.274595	0.00971136
	mesencephalic reticular formation	1.33	1.23	1.42		1.36	1.15	1.47	0.288643	0.00631469
	lateral amygdaloid area	1.26	1.1	1.58		1.23	1.14	1.37	0.289904	0.00602018
	6th cerebellar lobule	1.325	1.07	1.52		1.19	1.06	1.54	0.290689	0.00583766
	interpeduncular area	1.86	1.41	1.98		1.84	1.58	2.36	0.290689	0.00583766
	decussation superior cerebellar peduncle	1.295	0	1.52		1.5	0	1.71	0.305651	0.0024753
	spinal trigeminal nuclear area	1.805	1.64	1.99		1.69	1.39	2.07	0.30644	0.00230392
	4th cerebellar lobule	1.36	1.26	1.57		1.5	1.2	1.72	0.306912	0.00220163
	habenular area	2.03	1.33	3.65		1.66	1.34	2.95	0.323892	0.00134504
	lateral geniculate	1.38	1.22	1.58		1.43	1.21	1.77	0.324207	0.00140838
	anterior hypothalamic area	1.67	1.5	1.96		1.62	1.43	2.1	0.34163	0.00479553
	retrosplenial caudal ctx	2.025	1.64	2.37		1.99	1.52	2.84	0.34163	0.00479553
	lateral posterior thalamic area	1.4	1.24	1.47		1.43	1.27	1.81	0.359183	0.00797946
	fimbria hippocampus	2.425	1.67	3.53		2.17	1.79	2.78	0.359965	0.00811618
	cerebral peduncle	1.465	1.29	1.57		1.48	1.3	1.6	0.417446	0.0171536
	substantia nigra	1.55	1.32	2.25		1.47	1.24	1.66	0.417749	0.0171963
	crus of ansiform lobule	1.25	1.14	1.29		1.23	1.08	1.41	0.437086	0.0198339
	subiculum	1.485	1.38	1.58		1.41	1.28	1.8	0.437833	0.0199323
	pyramidal tracts	2.245	1.56	2.77		2.49	1.4	3.67	0.438429	0.0200105
	stria medullaris	2.09	1.41	2.65		2.01	1.73	2.48	0.438429	0.0200105
	dorsal raphe	1.36	1.29	1.59		1.4	1.15	1.58	0.458795	0.0225894
	superior colliculus	1.565	1.44	1.75		1.53	1.36	2.07	0.459088	0.0226251
	transverse fibers pons	2.225	0.83	2.86		2.15	1.46	2.6	0.459088	0.0226251
	3rd cerebellar lobule	1.435	1.27	1.55		1.49	1.19	1.9	0.480751	0.0251733
	pontine area	1.855	1.51	2.45		1.84	1.35	2.3	0.503099	0.0276112
	stria terminalis	1.685	1.34	2.08		1.61	1.26	2.13	0.503099	0.0276112
	locus ceruleus	1.5	1.27	2.56		1.44	1.09	2.91	0.503376	0.0276404
	lateral dorsal thalamic area	1.535	1.3	2.37		1.51	1.35	1.82	0.525968	0.0299213
	lemniscal area	1.55	1.23	1.81		1.6	1.34	1.87	0.525968	0.0299213
	optic tract	1.45	1.29	1.63		1.44	1.2	1.56	0.525968	0.0299213
	facial nucleus	2.095	1.52	2.51		2.09	1.47	2.59	0.526237	0.0299474
	9th cerebellar lobule	1.2	1.02	1.35		1.18	1.01	1.25	0.548562	0.0320338
	simple lobule cerebellum	1.355	1.26	1.51		1.3	1.22	1.74	0.549082	0.0320806
	fornix	1.34	1.11	1.65		1.41	1.14	1.68	0.572577	0.0341077
	periaqueductal gray	1.45	1.34	1.49		1.48	1.25	1.68	0.596211	0.0359878
	CA1	1.59	1.47	1.9		1.63	1.38	2.15	0.621385	0.0378268
	cortical amygdaloid area	1.47	1.32	1.86		1.46	1.33	1.84	0.646728	0.0395183
	caudal piriform ctx	1.38	1.3	1.64		1.39	1.32	1.63	0.671851	0.0410462
	dorsal hippocampal commissure	1.515	1.31	1.71		1.54	1.33	2.11	0.672454	0.0410811
	paraventricular thalamic area	1.825	1.21	2.44		1.64	1.39	2.17	0.672454	0.0410811
	olivary complex	2.115	1.53	3.31		2.48	1.39	2.88	0.698442	0.0425111
	entorhinal ctx	1.36	1.27	1.43		1.37	1.2	1.59	0.722866	0.0437256
	solitary tract area	1.345	1.26	1.63		1.33	1.1	1.46	0.723823	0.0437707
	dentate gyrus	1.445	1.36	1.48		1.41	1.29	1.74	0.723996	0.0437789
	medial dorsal thalamic area	1.44	1.18	1.8		1.4	1.23	1.79	0.724685	0.0438112
	glomerular layer	1.62	1.29	2.11		1.63	1.5	1.74	0.751256	0.0449874
	anterior pretectal thalamic area	1.47	1.31	1.6		1.48	1.27	1.85	0.805014	0.0469601
	2nd cerebellar lobule	1.58	1.36	1.76		1.57	1.29	1.77	0.805076	0.046962
	temporal ctx	1.425	1.27	1.65		1.42	1.18	1.98	0.805138	0.046964
	ventricle	2.555	2.28	3.25		2.57	2	3.03	0.832367	0.0477652
	ventral tegmental area	1.485	1.32	2.14		1.46	1.27	1.81	0.832636	0.0477725
	orbital ctx	1.455	1.26	1.97		1.41	1.3	1.56	0.860034	0.0484491
	central amygdaloid area	1.285	1.17	1.44		1.31	1.16	1.43	0.860169	0.0484522
	cerebellar nuclear area	1.385	1.32	1.55		1.36	1.17	1.62	0.887527	0.0490023
	lateral paragigantocellular area	2.45	1.57	2.82		2.43	1.53	3.51	0.887927	0.0490094
	granular cell layer	1.405	1.16	2.29		1.39	1.27	1.54	0.887964	0.04901
	medial preoptic area	1.49	1.34	1.8		1.51	1.31	1.89	0.915632	0.0494403
	paramedian lobule	1.275	1.06	1.53		1.22	1	1.7	0.915742	0.0494417
	flocculus cerebellum	1.585	1.24	2.1		1.58	1.17	2.44	0.915824	0.0494428
	pituitary	1.505	0.82	1.93		1.54	0.69	1.95	0.915851	0.0494432
	external capsule	1.565	1.48	1.77		1.57	1.35	1.88	0.943806	0.0497522
	dorsal medial hypothalamic area	1.69	1.38	2.04		1.7	1.27	2.17	0.943825	0.0497524
	internal capsule	1.31	1.16	1.41		1.29	1.19	1.51	0.971822	0.0499378
	medial amygdaloid area	1.465	1.3	1.9		1.53	1.24	1.65	0.971867	0.049938
	forceps minor corpus callosum	1.4	1.26	1.81		1.38	1.19	1.53	1	0.05
	olivary area	0	0	0		0	0	0	NaN	NaN
